# Supplementary material for: Topical Application of Bio-Pulsed Avian MSC-Derived Extracellular Vesicles Enhances Hair Regrowth and Skin Rejuvenation: Evidence from Clinical Evaluation and miRNA Profiling
Source: Curr Issues Mol Biol. 2025 Jul 11;47(7):539. doi: 10.3390/cimb47070539 (PMC12293773; doi:10.3390/cimb47070539)
Supplement: Supplementary file 1 [file cimb-47-00539-s001.zip]

Archive with 1 entries (1 files):
- cimb-3710882-supplementary.pdf
